# Supplementary material for: Comprehensive Genome-Wide Survey, Genomic Constitution and Expression Profiling of the NAC Transcription Factor Family in Foxtail Millet (Setaria italica L.)
Source: PLoS One. 2013 May 15;8(5):e64594. doi: 10.1371/journal.pone.0064594 (PMC3654982; doi:10.1371/journal.pone.0064594)
Supplement: Table S2 — A catalog of Setaria italica NAC transcription factor proteins. (XLS) [file pone.0064594.s008.xls]

## Sheet: Sheet1
Table S2. A catalog of Setaria italica NAC transcription factor proteins.
NIPGR ID	Phytozome Identfier	Foxtail millet chromosome	Foxtail millet position start (bp)	Foxtail mille position end (bp)	Length (aa)	NAC and Other Domains	Exon	Intron	Gene Orientation	Cellular Localization	Phylogeny Group	Structure Group*	NCBI Accession No.	NCBI HIT	SCORE/E-Value	GO molecular function	GO biological process
SiNAC001	Si017641m	1	1310685	1311939	345	10-141	3	2	-	Nuclear	SiNAC-X	i	XP_002451881	hypothetical protein SORBIDRAFT_04g009180 [Sorghum bicolor]	Score = 557 bits (1435), Expect = 0.0	DNA binding;	cell differentiation; multicellular organismal development;
SiNAC002	Si020131m	1	11294259	11295887	522	1-133	2	1	+	Nuclear	SiNAC-II	i	XP_002453718	hypothetical protein SORBIDRAFT_04g011170 [Sorghum bicolor]	Score = 352 bits (904), Expect = 2e-111
SiNAC003	Si019165m	1	11600666	11601640	325	8-140	1	0	+	Nuclear	SiNAC-II	i	XP_002453718	hypothetical protein SORBIDRAFT_04g011170 [Sorghum bicolor]	Score = 353 bits (906), Expect = 2e-114
SiNAC004	Si019235m	1	11620148	11621038	297	11-140	1	0	-	Nuclear	SiNAC-II	i	XP_002453718	hypothetical protein SORBIDRAFT_04g011170 [Sorghum bicolor]	Score = 170 bits (430), Expect = 4e-45
SiNAC005	Si019812m	1	11660309	11661199	297	11-140	1	0	-	Cytoplasmic	SiNAC-II	i	XP_002453718	hypothetical protein SORBIDRAFT_04g011170 [Sorghum bicolor	Score = 170 bits (430), Expect = 3e-45
SiNAC006	Si020174m	1	11683087	11683977	297	11-140	1	0	-	Cytoplasmic	SiNAC-II	i	XP_002453718	hypothetical protein SORBIDRAFT_04g011170 [Sorghum bicolor	Score = 164 bits (415), Expect = 4e-43
SiNAC007	Si019271m	1	11707153	11708043	297	11-140	1	0	-	Cytoplasmic	SiNAC-II	i	XP_002453718	hypothetical protein SORBIDRAFT_04g011170 [Sorghum bicolor]	Score = 169 bits (427), Expect = 8e-45
SiNAC008	Si019409m	1	11735087	11736013	309	11-140	1	0	-	Cytoplasmic	SiNAC-II	i	XP_002453718	hypothetical protein SORBIDRAFT_04g011170 [Sorghum bicolor	Score = 170 bits (431), Expect = 4e-45
SiNAC009	Si019546m	1	11744982	11745908	309	11-140	1	0	-	Cytoplasmic	SiNAC-II	i	XP_002453718	hypothetical protein SORBIDRAFT_04g011170 [Sorghum bicolor]	Score = 169 bits (428), Expect = 8e-45
SiNAC010	Si019074m	1	12425240	12426043	268	11-146	1	0	+	Nuclear	SiNAC-II	i	XP_002453718	hypothetical protein SORBIDRAFT_04g011170 [Sorghum bicolor]	Score = 179 bits (454), Expect = 6e-49
SiNAC011	Si019916m	1	14217031	14218281	417	9-146	1	0	-	Cytoplasmic	SiNAC-II	i	XP_002460656	hypothetical protein SORBIDRAFT_02g032670 [Sorghum bicolor]	Score = 436 bits (1120), Expect = 1e-146
SiNAC012	Si019775m	1	23543688	23545301	468	6-138, 174-304	2	1	-	Nuclear	SiNAC-II	iv	XP_002438091	hypothetical protein SORBIDRAFT_10g007890 [Sorghum bicolor]	Score = 551 bits (1420), Expect = 0.0
SiNAC013	Si019248m	1	26376525	26378069	473	6-140, 176-311	2	1	-	Nuclear	SiNAC-II	iv	XP_002438091	hypothetical protein SORBIDRAFT_10g007890 [Sorghum bicolor]	Score = 590 bits (1521), Expect = 0.0
SiNAC014	Si018368m	1	27493477	27494618	204	7-125	3	2	+	Nuclear	SiNAC-VIII	i	XP_002452264	hypothetical protein SORBIDRAFT_04g022672	Score = 363 bits (933), Expect = 2e-125	DNA binding;	multicellular organismal development; cell death;
SiNAC015	Si017567m	1	28799430	28801087	367	19-145	3	2	+	Nuclear	SiNAC-IX	i	XP_002452340	hypothetical protein SORBIDRAFT_04g023990 [Sorghum bicolor]	Score = 532 bits (1371), Expect = 0.0	DNA binding;
SiNAC016	Si017931m	1	28799430	28801087	298	2-125	3	2	+	Nuclear	-	i	XP_002452340	ypothetical protein SORBIDRAFT_04g023990 [Sorghum bicolor]	Score = 417 bits (1073), Expect = 8e-143	sequence-specific DNA binding transcription factor activity;	multicellular organismal development;
SiNAC017	Si017393m	1	29736937	29740003	403	57-203	5	4	-	Nuclear	SiNAC-VIII	v	NP_001149204	ANAC044 [Zea mays]	Score = 668 bits (1724), Expect = 0.0	DNA binding;
SiNAC018	Si018001m	1	31623797	31626759	286	10-137	3	2	+	Nuclear	SiNAC-IX	i	XP_002452475	hypothetical protein SORBIDRAFT_04g026440 [Sorghum bicolor]	Score = 393 bits (1009), Expect = 3e-134	DNA binding;
SiNAC019	Si017679m	1	32727895	32729164	347	8-137	3	2	-	Nuclear	SiNAC-X	i	XP_002452850	hypothetical protein SORBIDRAFT_04g033570 [Sorghum bicolor]	Score = 587 bits (1513), Expect = 0.0	DNA binding;
SiNAC020	Si019444m	1	37142412	37145800	399	58-198	5	4	-	Nuclear	SiNAC-VIII	v	EEE65492	hypothetical protein OsJ_20915 [Oryza sativa Japonica Group]	Score = 519 bits (1336), Expect = 2e-179		biological_process; cell cycle;
SiNAC021	Si019308m	1	37946254	37948463	389	16-144	3	2	+	Nuclear	SiNAC-VII	i	XP_002454285	hypothetical protein SORBIDRAFT_04g028015 [Sorghum bicolor]	Score = 730 bits (1884), Expect = 0.0	DNA binding;
SiNAC022	Si017967m	1	40989958	40992263	292	10-142	3	2	-	Nuclear	SiNAC-IX	i	XP_002454749	hypothetical protein SORBIDRAFT_04g036640 [Sorghum bicolor]	Score = 416 bits (1069), Expect = 3e-143	DNA binding;
SiNAC023	Si016620m	1	41662642	41666566	638	17-154; Transmembrane-613-633	5	4	+	Nuclear	SiNAC-XI	ii	XP_002453065	hypothetical protein SORBIDRAFT_04g037720 [Sorghum bicolor]	Score = 981 bits (2537), Expect = 0.0	DNA binding;
SiNAC024	Si032755m	2	1181540	1182784	415	26-151	1	0	-	Nuclear	SiNAC-III	i	XP_002459645	hypothetical protein SORBIDRAFT_02g007960 [Sorghum bicolor]	Score = 234 bits (597), Expect = 7e-70
SiNAC025	Si033305m	2	1759308	1760567	420	9-140	1	0	+	Nuclear	SiNAC-III	i	XP_002441737	hypothetical protein SORBIDRAFT_05g004870 [Sorghum bicolor	Score = 213 bits (541), Expect = 2e-59
SiNAC026	Si030477m	2	2317476	2319091	330	31-162	3	2	+	Nuclear	SiNAC-VII	i	XP_002459331	hypothetical protein SORBIDRAFT_02g002620 [Sorghum bicolor]	Score = 451 bits (1159), Expect = 1e-155
SiNAC027	Si030752m	2	7805764	7807133	278	16-142	2	1	+	Nuclear	SiNAC-VII	i	NP_001141629	uncharacterized protein LOC100273749 [Zea mays]	Score = 439 bits (1130), Expect = 8e-153	DNA binding;
SiNAC028	Si030284m	2	28138227	28140219	359	25-158	3	2	-	Nuclear	SiNAC-IX	i	XP_002457531	hypothetical protein SORBIDRAFT_03g008860 [Sorghum bicolor]	Score = 342 bits (876), Expect = 1e-111
SiNAC029	Si032144m	2	30430448	30432498	375	14-142	3	2	+	Nuclear	SiNAC-VII	i	XP_002460207	hypothetical protein SORBIDRAFT_02g024593 [Sorghum bicolor]	Score = 603 bits (1554), Expect = 0.0	DNA binding;
SiNAC030	Si032881m	2	33034525	33037039	523	9-142	3	2	-	Nuclear	SiNAC-IV	i	XP_002460324	hypothetical protein SORBIDRAFT_02g026510	Score = 462 bits (1188), Expect = 2e-154
SiNAC031	Si029088m	2	36086633	36089562	705	9-136; Transmembrane-671-693	4	3	-	Plasma membrane	SiNAC-XI	ii	XP_002462597	hypothetical protein SORBIDRAFT_02g028750 [Sorghum bicolor]	Score = 1194 bits (3089), Expect = 0.0	DNA binding;	transport; cellular process; biological_process;
SiNAC032	Si030187m	2	36262624	36266925	377	26-157	3	2	-	Nuclear	SiNAC-IX	i	XP_002462604	hypothetical protein SORBIDRAFT_02g028870 [Sorghum bicolor]	Score = 550 bits (1417), Expect = 0.0	DNA binding;
SiNAC033	Si030942m	2	36886853	36888984	246	11-140	3	2	+	Nuclear	SiNAC-VIII	i	NP_001151020	NAC domain-containing protein 18 [Zea mays]	Score = 321 bits (823), Expect = 2e-107	DNA binding;
SiNAC034	Si033085m	2	39448077	39450266	338	99-228	4	3	+	Nuclear	SiNAC-XI	v	EAZ10016	hypothetical protein OsI_32319 [Oryza sativa Indica Group	Score = 480 bits (1235), Expect = 1e-166	sequence-specific DNA binding transcription factor activity;	multicellular organismal development;
SiNAC035	Si032702m	2	39451737	39454005	218	6-134	3	2	+	Nuclear	SiNAC-XI	i	XP_002460636	hypothetical protein SORBIDRAFT_02g032230 [Sorghum bicolor]	Score = 434 bits (1116), Expect = 5e-153	sequence-specific DNA binding transcription factor activity;	multicellular organismal development;
SiNAC036	Si033182m	2	42760873	42762384	321	9-127	3	2	-	Nuclear	SiNAC-III	i	XP_002466123	hypothetical protein SORBIDRAFT_01g001830 [Sorghum bicolor]	Score = 190 bits (483), Expect = 2e-53
SiNAC037	Si032676m	2	43499836	43501405	413	28-157	3	2	-	Nuclear	SiNAC-VII	i	XP_002463039	hypothetical protein SORBIDRAFT_02g036620 [Sorghum bicolor]	Score = 576 bits (1484), Expect = 0.0	DNA binding;
SiNAC038	Si030267m	2	48606784	48608947	363	14-142	3	2	-	Nuclear	SiNAC-VII	i	NP_001151613	NAC domain transcription factor [Zea mays]	Score = 484 bits (1247), Expect = 9e-168	DNA binding;
SiNAC039	Si030526m	2	48640956	48642922	324	19-145	3	2	+	Nuclear	SiNAC-IX	i	XP_002461233	hypothetical protein SORBIDRAFT_02g043270 [Sorghum bicolor	Score = 361 bits (926), Expect = 1e-120	DNA binding;
SiNAC040	Si022216m	3	20842	22861	404	6-134	4	3	+	Nuclear	SiNAC-XI	i	XP_002448842	hypothetical protein SORBIDRAFT_06g034210 [Sorghum bicolor]	Score = 672 bits (1734), Expect = 0.0	sequence-specific DNA binding transcription factor activity;
SiNAC041	Si022723m	3	146396	147700	313	9-147	3	2	+	Nuclear	SiNAC-X	i	XP_002448830	hypothetical protein SORBIDRAFT_06g034010 [Sorghum bicolor]	Score = 347 bits (890), Expect = 2e-115	sequence-specific DNA binding transcription factor activity;	biosynthetic process; metabolic process; cellular process; response to endogenous stimulus;
SiNAC042	Si025175m	3	6856316	6857782	321	116-246	2	1	+	Nuclear	SiNAC-II	v	XP_002438091	hypothetical protein SORBIDRAFT_10g007890 [Sorghum bicolor]	Score = 231 bits (590), Expect = 2e-68
SiNAC043	Si024889m	3	7400304	7403548	416	121-268	5	4	-	Nuclear	-	v	XP_002440750	hypothetical protein SORBIDRAFT_09g006015 [Sorghum bicolor]	Score = 337 bits (864), Expect = 2e-111	DNA binding;
SiNAC044	Si024612m	3	9229664	9230356	197	13-161	2	1	-	Chloroplast	-	iii	CBX25495	hypothetical_protein [Oryza glaberrima	Score = 170 bits (431), Expect = 2e-47		post-embryonic development; biological_process; response to abiotic stimulus; cellular process;
SiNAC045	Si022710m	3	10602697	10604507	315	60-208	3	2	-	Nuclear	SiNAC-VIII	v	XP_002440245	hypothetical protein SORBIDRAFT_09g028430 [Sorghum bicolor]	Score = 489 bits (1259), Expect = 2e-171	sequence-specific DNA binding transcription factor activity;	carbohydrate metabolic process; cellular process; biosynthetic process; multicellular organismal development;
SiNAC046	Si024651m	3	13767903	13769001	341	12-145	2	1	-	Mitochondrial	SiNAC-III	i	XP_002441012	hypothetical protein SORBIDRAFT_09g018837 [Sorghum bicolor]	Score = 225 bits (574), Expect = 5e-69	DNA binding;
SiNAC047	Si022966m	3	18592374	18593777	266	5-138	3	2	+	Nuclear	SiNAC-V	i	XP_002441178	hypothetical protein SORBIDRAFT_09g021780 [Sorghum bicolor]	Score = 336 bits (861), Expect = 2e-112	DNA binding;
SiNAC048	Si022381m	3	19972175	19974118	374	66-191	3	2	-	Nuclear	SiNAC-VII	v	NP_001136644	uncharacterized protein LOC100216773 [Zea mays]	Score = 547 bits (1410), Expect = 0.0	DNA binding;	response to endogenous stimulus; signal transduction; response to external stimulus; response to stress;
SiNAC049	Si022188m	3	20204140	20206771	413	48-175	3	2	+	Nuclear	-	v	XP_002441111	hypothetical protein SORBIDRAFT_09g020590 [Sorghum bicolor]	Score = 536 bits (1381), Expect = 0.0	DNA binding;
SiNAC050	Si022103m	3	20204140	20206771	432	48-175	4	3	+	Nuclear	SiNAC-VI	v	XP_002441111	hypothetical protein SORBIDRAFT_09g020590 [Sorghum bicolor	Score = 534 bits (1376), Expect = 0.0	DNA binding;
SiNAC051	Si022924m	3	39758047	39759869	277	13-153	2	1	-	Nuclear	SiNAC-VIII	i	XP_002443168	hypothetical protein SORBIDRAFT_08g014060 [Sorghum bicolor]	Score = 370 bits (950), Expect = 5e-126	DNA binding;
SiNAC052	Si022747m	3	48753552	48757874	308	13-142	3	2	+	Nuclear	SiNAC-XI	i	XP_003577546	NAC domain-containing protein 21/22-like [Brachypodium distachyon]	Score = 464 bits (1194), Expect = 9e-162	DNA binding;
SiNAC053	Si022714m	3	50048279	50049599	314	29-163	3	2	-	Nuclear	SiNAC-VII	i	XP_002443628	hypothetical protein SORBIDRAFT_08g022560 [Sorghum bicolor]	Score = 390 bits (1002), Expect = 9e-133
SiNAC054	Si006198m	4	111465	115336	601	14-144	6	5	+	Chloroplast	-	i	NP_001169690	putative NAC domain transcription factor superfamily protein [Zea mays]	Score=735 bits(1897), expected=0.0	protein binding; DNA binding; sequence-specific DNA binding TF activity;	catabolic process; nucleobase-containing compound metabolic process; response to stress; cellular process; biosynthetic process; cellular protein modification process; carbohydrate metabolic process;
SiNAC055	Si006105m	4	111465	115336	601	14-145, Transmembrane-579-598	6	5	+	Chloroplast	SiNAC-VIII	ii	NP_001169690	uncharacterized protein LOC100383571 [Zea mays]	Score = 735 bits (1897), Expect = 0.0	protein binding; DNA binding; sequence-specific DNA binding TF activity;	catabolic process; nucleobase-containing compound metabolic process; response to stress; cellular process; biosynthetic process; cellular protein modification process; carbohydrate metabolic process;
SiNAC056	Si006829m	4	243238	245598	339	14-148	3	2	-	Nuclear	SiNAC-X	i	XP_002437668	hypothetical protein SORBIDRAFT_10g000460 [Sorghum bicolor]	Score = 679 bits (1753), Expect = 0.0	DNA binding;	response to endogenous stimulus; multicellular organismal development;
SiNAC057	Si006565m	4	1442216	1445197	408	11-140	3	2	-	Nuclear	SiNAC-X	i	XP_002436417	hypothetical protein SORBIDRAFT_10g002120 [Sorghum bicolor]	Score = 559 bits (1441), Expect = 0.0	DNA binding;
SiNAC058	Si008305m	4	7799592	7801115	482	4-138	3	2	+	Nuclear	SiNAC-II	i	XP_002438091	hypothetical protein SORBIDRAFT_10g007890 [Sorghum bicolor	Score = 468 bits (1205), Expect = 7e-158
SiNAC059	Si006639m	4	11929128	11931647	387	27-167	5	4	+	Nuclear	SiNAC-VIII	i	NP_001146652	uncharacterized protein LOC100280252 [Zea mays]	Score = 668 bits (1724), Expect = 0.0	DNA binding;	response to abiotic stimulus; signal transduction; response to stress; cell cycle;
SiNAC060	Si007886m	4	23158626	23161001	368	22-150	3	2	+	Nuclear	SiNAC-IX	i	XP_002441978	hypothetical protein SORBIDRAFT_08g006330 [Sorghum bicolor]	Score = 483 bits (1243), Expect = 6e-167	DNA binding;
SiNAC061	Si007822m	4	26848315	26849733	343	10-140	3	2	-	Nuclear	SiNAC-X	i	XP_002438496	hypothetical protein SORBIDRAFT_10g020860 [Sorghum bicolor]	Score = 585 bits (1509), Expect = 0.0	DNA binding;	cell differentiation; multicellular organismal development;
SiNAC062	Si006435m	4	36430684	36435244	444	47-205	6	5	+	Nuclear	SiNAC-VIII	v	XP_002438577	hypothetical protein SORBIDRAFT_10g022130 [Sorghum bicolor]	Score = 635 bits (1637), Expect = 0.0	DNA binding;
SiNAC063	Si006975m	4	38158809	38162914	303	13-148	3	2	-	Nuclear	SiNAC-XI	i	XP_002437440	hypothetical protein SORBIDRAFT_10g027100 [Sorghum bicolor]	Score = 519 bits (1337), Expect = 0.0	DNA binding;
SiNAC064	Si006994m	4	39901574	39903126	301	15-146	2	1	-	Nuclear	SiNAC-VI	i	XP_002439057	hypothetical protein SORBIDRAFT_10g030770 [Sorghum bicolor]	Score = 461 bits (1185), Expect = 2e-160	DNA binding;
SiNAC065	Si004195m	5	228876	230140	324	19-146	2	1	+	Nuclear	SiNAC-VII	i	XP_002454866	hypothetical protein SORBIDRAFT_03g000330 [Sorghum bicolor]	Score = 353 bits (906), Expect = 3e-117	DNA binding;	cell growth; response to endogenous stimulus; signal transduction; response to external stimulus; response to stress; flower development; biological_process;
SiNAC066	Si001509m	5	2076491	2077988	435	11-154	4	3	-	Nuclear	SiNAC-IV	i	XP_002467253	hypothetical protein SORBIDRAFT_01g022100	Score = 241 bits (616), Expect = 2e-70
SiNAC067	Si001021m	5	4845341	4851462	522	9-137; Transmembrane-493-515	3	2	+	Nuclear	SiNAC-VIII	ii	DAA54029	TPA: putative NAC domain transcription factor superfamily	Score = 731 bits (1886), Expect = 0.0	DNA binding;
SiNAC068	Si002003m	5	6067807	6069187	357	32-160	4	3	-	Nuclear	SiNAC-IX	i	ACN25804	unknown [Zea mays	Score = 333 bits (853), Expect = 5e-109
SiNAC069	Si002074m	5	6274188	6275585	345	19-151	3	2	-	Nuclear	SiNAC-IX	i	ACN25804	unknown [Zea mays	Score = 333 bits (853), Expect = 5e-109
SiNAC070	Si001527m	5	11783614	11789198	432	44-187	6	5	-	Nuclear	SiNAC-VIII	v	XP_002455026	hypothetical protein SORBIDRAFT_03g003170 [Sorghum bicolor]	Score = 801 bits (2068), Expect = 0.0	DNA binding;
SiNAC071	Si002301m	5	32757677	32760973	316	66-207	3	2	-	Nuclear	SiNAC-VIII	v	NP_001148826	ANAC010 [Zea mays]	Score = 550 bits (1416), Expect = 0.0	DNA binding; sequence-specific DNA binding transcription factor activity;	carbohydrate metabolic process; cellular process; biosynthetic process; multicellular organismal development;
SiNAC072	Si001850m	5	33022091	33023653	380	11-148	1	0	-	Nuclear	SiNAC-III	i	NP_001147684	no apical meristem protein [Zea mays]	Score = 427 bits (1097), Expect = 3e-145	DNA binding;
SiNAC073	Si004703m	5	33024471	33025433	321	16-152	1	0	-	Nuclear	SiNAC-III	i	XP_002458311	hypothetical protein SORBIDRAFT_03g031000 [Sorghum bicolor]	Score = 307 bits (786), Expect = 8e-100
SiNAC074	Si004801m	5	37989182	37989751	190	14-149	1	0	+	Nuclear	SiNAC-II	iii	XP_002456411	hypothetical protein SORBIDRAFT_03g035820 [Sorghum bicolor]	Score = 231 bits (588), Expect = 2e-72
SiNAC075	Si004848m	5	39751131	39752694	460	22-167	3	2	+	Nuclear	SiNAC-IV	i	XP_002456527	hypothetical protein SORBIDRAFT_03g037830	Score = 292 bits (747), Expect = 4e-92		cellular process;
SiNAC076	Si002386m	5	39823226	39824881	301	21-149	3	2	-	Nuclear	SiNAC-VII	i	XP_002458677	hypothetical protein SORBIDRAFT_03g037940 [Sorghum bicolor]	Score = 542 bits (1397), Expect = 0.0	DNA binding;
SiNAC077	Si002586m	5	42129114	42130835	263	6-141	3	2	+	Nuclear	SiNAC-V	i	XP_003567294	PREDICTED: NAC domain-containing protein 90-like [Brachypodium distachyon]	Score = 339 bits (869), Expect = 5e-114
SiNAC078	Si001354m	5	43003405	43007643	461	6-134	4	3	+	Nuclear	SiNAC-XI	i	ADZ55681	NAC transcription factor [Setaria italica]	Score = 954 bits (2465), Expect = 0.	sequence-specific DNA binding transcription factor activity; DNA binding;	multicellular organismal development;
SiNAC079	Si002413m	5	43198001	43200600	296	10-135	3	2	-	Nuclear	SiNAC-VII	i	AAW62955	NAC23 [Saccharum officinarum]	Score = 528 bits (1361), Expect = 0.0	DNA binding;	response to endogenous stimulus; signal transduction; response to external stimulus; response to stress;
SiNAC080	Si001651m	5	43354267	43356237	409	42-169	3	2	+	Nuclear	SiNAC-VI	v	XP_002456762	hypothetical protein SORBIDRAFT_03g042210 [Sorghum bicolor]	Score = 505 bits (1300), Expect = 3e-174	DNA binding;
SiNAC081	Si004307m	5	46126938	46127492	185	27-156	1	0	+	Nuclear	SiNAC-III	iii	XP_002456921	hypothetical protein SORBIDRAFT_03g045610 [Sorghum bicolor]	Score = 241 bits (614), Expect = 1e-77	DNA binding;
SiNAC082	Si014149m	6	258537	259563	302	13-158	2	1	-	Nuclear	SiNAC-X	i	XP_002444864	hypothetical protein SORBIDRAFT_07g000470 [Sorghum bicolor	Score = 420 bits (1079), Expect = 4e-144	DNA binding; sequence-specific DNA binding transcription factor activity;	anatomical structure morphogenesis; cellular process; metabolic process; biological_process; multicellular organismal development; cellular component organization; response to endogenous stimulus;
SiNAC083	Si014180m	6	2442469	2444921	291	11-142	3	2	-	Nuclear	SiNAC-XI	i	XP_002443999	hypothetical protein SORBIDRAFT_07g005610 [Sorghum bicolor]	Score = 431 bits (1107), Expect = 3e-149	DNA binding;
SiNAC084	Si013369m	6	4414455	4418762	671	9-143; Transmembrane-648-670	7	6	+	Cytoplasmic	SiNAC-VIII	ii	XP_002445085	hypothetical protein SORBIDRAFT_07g003900 [Sorghum bicolor]	Score = 909 bits (2348), Expect = 0.0
SiNAC085	Si013995m	6	7981881	7984637	357	28-155	3	2	-	Nuclear	SiNAC-VI	i	XP_002443756	hypothetical protein SORBIDRAFT_07g001400 [Sorghum bicolor]	Score = 574 bits (1480), Expect = 0.0,	sequence-specific DNA binding transcription factor activity; DNA binding;	multicellular organismal development;
SiNAC086	Si014973m	6	28063962	28065183	321	4-138	3	2	+	Nuclear	SiNAC-VIII	i	NP_001141099	uncharacterized protein LOC100273182 [Zea mays]	Score = 352 bits (903), Expect = 6e-117	sequence-specific DNA binding transcription factor activity;	multicellular organismal development;
SiNAC087	Si015514m	6	28249904	28251314	381	16-144	3	2	+	Nuclear	SiNAC-VII	i	XP_002444402	hypothetical protein SORBIDRAFT_07g021400 [Sorghum bicolor]	Score = 654 bits (1687), Expect = 0.0	DNA binding;
SiNAC088	Si015498m	6	32572383	32574420	346	29-157	2	1	-	Nuclear	SiNAC-IX	i	XP_002444766	hypothetical protein SORBIDRAFT_07g027650 [Sorghum bicolor]	Score = 500 bits (1288), Expect = 5e-175	DNA binding;
SiNAC089	Si014408m	6	33955364	33958710	227	20-161	3	2	+	Chloroplast	SiNAC-VIII	i	NP_001147463	LOC100281072 [Zea mays]	Score = 291 bits (745), Expect = 3e-96	DNA binding;
SiNAC090	Si013378m	6	35761708	35766275	661	24-152; Transmembrane-637-657	5	4	-	Nuclear	-	ii	XP_002444576	hypothetical protein SORBIDRAFT_07g023900 [Sorghum bicolor]	Score = 1160 bits (3002), Expect = 0.0	DNA binding; sequence-specific DNA bindingTF activity; protein binding;	response to endogenous stimulus; response to stress; response to abiotic stimulus; biological_process; biosynthetic process; secondary metabolic process; signal transduction;
SiNAC091	Si013361m	6	35761708	35766275	675	24-152; Transmembrane-637-657	6	5	-	Nuclear	SiNAC-XI	ii	XP_002444576	hypothetical protein SORBIDRAFT_07g023900 [Sorghum bicolor]	Score = 1142 bits (2955), Expect = 0.0	DNA binding; sequence-specific DNA binding TF activity; protein binding;	response to endogenous stimulus; response to stress; response to abiotic stimulus; biological_process; biosynthetic process; secondary metabolic process; signal transduction;
SiNAC092	Si013524m	6	35761708	35766275	675	24-152; Transmembrane-637-657	6	5	-	Nuclear	-	ii	XP_002444576	hypothetical protein SORBIDRAFT_07g023900 [Sorghum bicolor]	1Score =142 bits(2955), Expect = 0.0	DNA binding; sequence-specific DNA bindingTF activity; protein binding;	response to endogenous stimulus; response to stress; response to abiotic stimulus; biological_process; biosynthetic process; secondary metabolic process; signal transduction;
SiNAC093	Si012058m	7	3202877	3204071	184	16-148	2	1	-	Nuclear	SiNAC-III	iii	XP_002441012	hypothetical protein SORBIDRAFT_09g018837 [Sorghum bicolor]	Score = 220 bits (560), Expect = 3e-69	DNA binding;
SiNAC094	Si011079m	7	20586619	20587852	200	7-125	3	2	+	Nuclear	SiNAC-VIII	i	CBZ39287	NAC transcription factor [Hordeum vulgare subsp. vulgare]	Score = 298 bits (764), Expect = 5e-100	DNA binding;	multicellular organismal development; cell death;
SiNAC095	Si012319m	7	21067983	21069259	342	10-139	3	2	-	Nuclear	SiNAC-X	i	XP_002447906	hypothetical protein SORBIDRAFT_06g017720 [Sorghum bicolor]	Score = 595 bits (1533), Expect = 0.0	DNA binding; sequence-specific DNA binding transcription factor activity;	cellular process; multicellular organismal development;
SiNAC096	Si010553m	7	21964704	21966618	335	11-137	3	2	+	Nuclear	SiNAC-IX	i	XP_002446618	hypothetical protein SORBIDRAFT_06g019010 [Sorghum bicolor]	Score = 508 bits (1307), Expect = 9e-178	DNA binding;
SiNAC097	Si012740m	7	22873673	22875202	291	51-197	3	2	-	Nuclear	SiNAC-VIII	v	NP_001146762	uncharacterized protein LOC100280364 [Zea mays]	Score = 366 bits (940), Expect = 7e-122	DNA binding;
SiNAC098	Si010735m	7	22892129	22896168	293	57-203	3	2	-	Chloroplast	SiNAC-VIII	v	NP_001146762	uncharacterized protein LOC100280364 [Zea mays]	Score = 358 bits (919), Expect = 1e-118
SiNAC099	Si011665m	7	24513420	24514426	327	49-172	2	1	-	Nuclear	SiNAC-III	v	DAA37004.1	TPA: putative NAC domain transcription factor superfamily protein [Zea mays]	Score = 360 bits(924),Expect = 1e-119
SiNAC100	Si010799m	7	24854907	24857163	278	10-139	3	2	+	Nuclear	SiNAC-IX	i	NP_001053312	Os04g0515900 [Oryza sativa Japonica Group]	Score = 417 bits (1071), Expect = 3e-144	DNA binding;
SiNAC101	Si010504m	7	25950540	25952063	344	7-136	3	2	-	Nuclear	SiNAC-X	i	XP_002448236	hypothetical protein SORBIDRAFT_06g023780 [Sorghum bicolor]	Score = 633 bits (1632), Expect = 0.0	DNA binding;
SiNAC102	Si010053m	7	26871064	26872972	460	81-230	3	2	-	Nuclear	SiNAC-IV	v	AAT42159	putative NAM protein [Sorghum bicolor]	Score = 300 bits (768), Expect = 1e-91		cellular process;
SiNAC103	Si010680m	7	30167459	30170142	306	11-150	3	2	+	Nuclear	SiNAC-XI	i	XP_002447109	hypothetical protein SORBIDRAFT_06g028800 [Sorghum bicolor]	Score = 417 bits (1072), Expect = 2e-143	DNA binding;
SiNAC104	Si011743m	7	33055504	33056379	292	8-160	1	0	+	Nuclear	SiNAC-IV	i	XP_002442914	hypothetical protein SORBIDRAFT_08g004860 [Sorghum bicolor]	Score = 224 bits (572), Expect = 4e-65
SiNAC105	Si010410m	7	34432492	34434193	367	11-139	3	2	+	Nuclear	SiNAC-VII	i	AET07181	NAC transcription factor [Panicum virgatum]	Score = 594 bits (1532), Expect = 0.0	DNA binding;
SiNAC106	Si010417m	7	34444811	34446620	366	16-149	3	2	+	Nuclear	SiNAC-IX	i	XP_002448920	hypothetical protein SORBIDRAFT_05g001590 [Sorghum bicolor]	Score = 411 bits (1057), Expect = 7e-139
SiNAC107	Si011838m	7	34833394	34834917	447	9-140	2	1	-	Nuclear	SiNAC-III	i	XP_002441737	hypothetical protein SORBIDRAFT_08g001520 [Sorghum bicolor]	Score = 215 bits (548), Expect = 3e-60
SiNAC108	Si012013m	7	34949952	34951447	343	20-150	1	0	-	Chloroplast	SiNAC-III	i	XP_002450239	hypothetical protein SORBIDRAFT_05g002390 [Sorghum bicolor]	Score = 250 bits (639), Expect = 3e-76
SiNAC109	Si026649m	8	452313	453747	319	1-83	2	1	-	Nuclear	SiNAC-IX	i	XP_002448920	hypothetical protein SORBIDRAFT_05g001590 [Sorghum bicolor]	Score = 281 bits (718), Expect = 1e-88	DNA binding;
SiNAC110	Si026530m	8	457073	458935	366	11-139	3	2	-	Nuclear	SiNAC-VII	i	AET07181	NAC transcription factor [Panicum virgatum]	Score = 603 bits (1556), Expect = 0.0	DNA binding;
SiNAC111	Si028319m	8	1277186	1278619	478	9-140	1	0	-	Nuclear	SiNAC-III	i	EEC68827	hypothetical protein OsI_37398 [Oryza sativa Indica Group]	Score = 199 bits (507), Expect = 9e-58
SiNAC112	Si027418m	8	1505624	1506868	415	9-140	1	0	+	Nuclear	SiNAC-III	i	XP_002441737	hypothetical protein SORBIDRAFT_08g001520 [Sorghum bicolor]	Score = 219 bits (558), Expect = 5e-62
SiNAC113	Si028024m	8	1562279	1563242	303	9-123	2	1	-	Membrane bound Vacuolar	SiNAC-III	i	XP_002450239	hypothetical protein SORBIDRAFT_05g002390 [Sorghum bicolor]	Score = 216 bits (549), Expect = 1e-63
SiNAC114	Si026707m	8	2338763	2340113	294	17-150	3	2	+	Nuclear	SiNAC-V	i	EAY79990	hypothetical protein OsI_35158 [Oryza sativa Indica Group]	Score = 300 bits (767), Expect = 1e-97	sequence-specific DNA binding transcription factor activity;	biological_process; multicellular organismal development;
SiNAC115	Si025833m	8	2832708	2841391	1169	11-144, AAA ATPase domain :432-595, NB-ARC domain- 432-694	6	5	-	Membrane bound Chloroplast	SiNAC-V	vi	NP_001067537	Os11g0225300 [Oryza sativa Japonica Group]	Score = 880 bits (2275), Expect = 0.0
SiNAC116	Si027836m	8	4753626	4754267	214	10-151	1	0	+	Nuclear	SiNAC-II	iii	XP_002449098	hypothetical protein SORBIDRAFT_05g004870 [Sorghum bicolor]	Score = 234 bits (596), Expect = 1e-73
SiNAC117	Si027729m	8	4758107	4759009	287	10-153	2	1	+	Nuclear	SiNAC-II	i	XP_002449099	hypothetical protein SORBIDRAFT_05g004880 [Sorghum bicolor]	Score = 251 bits (641), Expect = 6e-79,
SiNAC118	Si026342m	8	5672755	5675644	460	114-239	4	3	-	Nuclear	SiNAC-VII	v	XP_002450434	hypothetical protein SORBIDRAFT_05g005450 [Sorghum bicolor]	Score = 478 bits (1231), Expect = 7e-164	DNA binding; protein binding;
SiNAC119	Si027582m	8	8756876	8758297	474	9-140	1	0	+	Nuclear	SiNAC-III	i	XP_002441737	hypothetical protein SORBIDRAFT_08g001520 [Sorghum bicolor]	Score = 213 bits (542), Expect = 5e-59
SiNAC120	Si026759m	8	23989679	23991290	263	15-144	3	2	-	Chloroplast	SiNAC-VIII	i	XP_002450381	hypothetical protein SORBIDRAFT_05g004580 [Sorghum bicolor]	Score = 288 bits (738), Expect = 6e-94
SiNAC121	Si027763m	8	31913468	31914505	346	9-140	1	0	+	Nuclear	SiNAC-III	i	XP_002441737	hypothetical protein SORBIDRAFT_08g001520 [Sorghum bicolor]	Score = 216 bits (550), Expect = 1e-61
SiNAC122	Si038820m	9	923061	924281	406	9-127	1	0	+	Nuclear	SiNAC-III	i	XP_002463549	hypothetical protein SORBIDRAFT_01g001790 [Sorghum bicolor]	Score = 179 bits(455), Expect =9e-49
SiNAC123	Si039612m	9	946864	948853	387	70-188	3	2	-	Nuclear	SiNAC-III	i	XP_002466123	hypothetical protein SORBIDRAFT_01g001830 [Sorghum bicolor]	Score = 178 bits(452) , Expect =3e-48
SiNAC124	Si038929m	9	1303677	1304621	315	11-158	1	0	+	Nuclear	SiNAC-III	i	XP_002463685	hypothetical protein SORBIDRAFT_01g004195 [Sorghum bicolor]	Score = 207 bits (527), Expect = 3e-60
SiNAC125	Si039946m	9	1375913	1376950	345	5-73	1	0	-	Nuclear	SiNAC-III	i	XP_002463685	hypothetical protein SORBIDRAFT_01g004195 [Sorghum bicolor]	Score =107 bits(267), Expect = 2e-23
SiNAC126	Si039285m	9	1377644	1378762	372	9-127	1	0	+	Nuclear	SiNAC-III	i	AFW57294	putative NAC domain transcription factor superfamily protein [Zea mays]	Score =180 bits(456), Expect = 2e-49
SiNAC127	Si039417m	9	1619585	1620484	278	8-142,	2	1	+	Nuclear	SiNAC-III	i	AFW57294	putative NAC domain transcription factor superfamily protein [Zea mays]	Score =231 bits(589), Expect = 4e-70
SiNAC128	Si036695m	9	2154570	2156104	316	17-143	2	1	-	Nuclear	SiNAC-VII	i	XP_002466217	hypothetical protein SORBIDRAFT_01g003710 [Sorghum bicolor]	Score = 540 bits (1392), Expect = 0.0	DNA binding;	response to endogenous stimulus; signal transduction; response to external stimulus; response to stress;
SiNAC129	Si039443m	9	2277431	2279330	539	317-452, AT-Hook: 183-195	3	2	+	Nuclear	SiNAC-I	vi	XP_002463660	hypothetical protein SORBIDRAFT_01g003775	Score = 300 bits (768), Expect = 6e-91
SiNAC130	Si036447m	9	4088508	4090209	344	35-165	3	2	-	Nuclear	SiNAC-VII	i	XP_002466362	hypothetical protein SORBIDRAFT_01g006410 [Sorghum bicolor]	Score = 525 bits (1351), Expect = 0.0	DNA binding;
SiNAC131	Si036535m	9	11176201	11178235	333	5-131	3	2	-	Nuclear	SiNAC-IX	i	XP_002466794	hypothetical protein SORBIDRAFT_01g014310 [Sorghum bicolor]	Score = 489 bits (1260), Expect = 6e-171	sequence-specific DNA binding transcription factor activity; DNA binding;	multicellular organismal development; metabolic process; cellular process;
SiNAC132	Si039061m	9	11494780	11495741	257	6-148	2	1	-	Nuclear	SiNAC-III	i	AAL79745	putative OsNAC protein [Oryza sativa Japonica Group]	Score = 98.2 bits(243), Expect = 7e-21
SiNAC133	Si036835m	9	16627086	16630333	297	10-138	3	2	-	Nuclear	SiNAC-IX	i	NP_001064857	Os10g0477600 [Oryza sativa Japonica Group]	Score = 338 bits (867), Expect = 2e-112	DNA binding;
SiNAC134	Si039245m	9	21574722	21576214	434	11-159	3	2	+	Nuclear	SiNAC-IV	i	XP_002467253	hypothetical protein SORBIDRAFT_01g022100	Score = 288 bits (737), Expect = 2e-88
SiNAC135	Si036265m	9	23723328	23725463	369	4-70	4	3	+	Nuclear	SiNAC-I	i	AAL58134	putative transcription factor [Oryza sativa Japonica Group]	Score = 194 bits(493), Expect = 5e-55
SiNAC136	Si036071m	9	23730206	23734182	391	16-131	5	4	+	Nuclear	SiNAC-I	i	NP_001064428	Os10g0359500 [Oryza sativa Japonica Group]	Score = 342 bits (878), Expect = 2e-111	protein binding;	response to stress; response to endogenous stimulus; response to abiotic stimulus; biological_process;
SiNAC137	Si038541m	9	32624823	32626466	533	16-148	2	1	+	Mitochondrial	SiNAC-III	i	XP_002441012	hypothetical protein SORBIDRAFT_09g018837 [Sorghum bicolor]	Score = 229 bits (584), Expect = 3e-68	DNA binding;
SiNAC138	Si036301m	9	36167755	36170931	364	6-134	5	4	-	Nuclear	SiNAC-XI	i	XP_002467457	hypothetical protein SORBIDRAFT_01g028450 [Sorghum bicolor]	Score = 341 bits (874), Expect = 8e-112	sequence-specific DNA binding transcription factor activity; DNA binding;	multicellular organismal development;
SiNAC139	Si039467m	9	40531446	40532192	178	5-137	3	2	-	Nuclear	SiNAC-X	iii	XP_002467597	hypothetical protein SORBIDRAFT_01g030760 [Sorghum bicolor	Score = 300 bits (768), Expect = 3e-99	sequence-specific DNA binding transcription factor activity; DNA binding;	biological_process; response to endogenous stimulus; multicellular organismal development;
SiNAC140	Si039216m	9	45524812	45526299	355	31-178	5	4	+	Nuclear	SiNAC-IV	i	XP_002467804	hypothetical protein SORBIDRAFT_01g034410	Score = 250 bits (639), Expect = 2e-76		cell growth; flower development; biological_process;
SiNAC141	Si036303m	9	47454305	47457044	363	10-138	3	2	+	Nuclear	SiNAC-VII	i	XP_002465328.	hypothetical protein SORBIDRAFT_01g036560 [Sorghum bicolor]	Score = 535 bits (1379), Expect = 0.0	DNA binding;
SiNAC142	Si035639m	9	47484354	47486915	454	125-252	4	3	+	Nuclear	SiNAC-IX	v	XP_002465330	hypothetical protein SORBIDRAFT_01g036590 [Sorghum bicolor]	Score = 595 bits (1534), Expect = 0.0	DNA binding;
SiNAC143	Si034633m	9	52683038	52689268	642	1-78	12	12	+	Nuclear	SiNAC-I	i	XP_002465629	hypothetical protein SORBIDRAFT_01g042570 [Sorghum bicolor]	Score =958 bits(2476) , Expect =0.0	DNA binding;
SiNAC144	Si036757m	9	56901886	56903673	307	9-138	3	2	+	Nuclear	SiNAC-VI	i	XP_002465919	hypothetical protein SORBIDRAFT_01g048130 [Sorghum bicolor]	Score = 417 bits (1073), Expect = 3e-143	DNA binding;	reproduction; anatomical structure morphogenesis; post-embryonic development; biological_process; multicellular organismal development;
SiNAC145	Si036363m	9	57336258	57342299	356	8-137	3	2	+	Nuclear	SiNAC-X	i	XP_002465947	hypothetical protein SORBIDRAFT_01g048730 [Sorghum bicolor]	Score = 622 bits (1604), Expect = 0.0	DNA binding;	biological_process;
SiNAC146	Si034541m	9	57769723	57773918	677	6-134	6	5	-	Nuclear	SiNAC-XI	i	XP_002468623	hypothetical protein SORBIDRAFT_01g049240 [Sorghum bicolor]	Score = 1293 bits (3347), Expect = 0.0	DNA binding;
SiNAC147	Si038740m	9	58382969	58384517	263	18-163	3	2	-	Nuclear	SiNAC-IX	i	ADK37922	NAC protein [Musa acuminata AAA Group]	Score = 200 bits (508), Expect = 1e-59

## Sheet: Sheet2
Intron
0
0
0
0
0
0
0
0
0
0
0
0
0
0
0
0
0
0
0
0
0
0
0
0					0.176871
0
0
1
1
1
1
1
1
1
1
1
1
1
1
1
1
1
1
1
1
1
1
1
1
2
2
2
2
2
2
2
2
2
2
2
2
2
2
2
2
2
2
2
2
2
2
2
2
2
2
2
2
2
2
2
2
2
2
2
2
2
2
2
2
2
2
2
2
2
2
2
2
2
2
2
2
2
2
2
2
2
2
2
2
2
2
2
2
2
2
2
2
2
2
3
3
3
3
3
3
3
3
3
3
4
4
4
4
4
4
4
4
4
5
5
5
5
5
5
5
5
6
12
