# Supplementary material for: Comprehensive Genome-Wide Survey, Genomic Constitution and Expression Profiling of the NAC Transcription Factor Family in Foxtail Millet (Setaria italica L.)
Source: PLoS One. 2013 May 15;8(5):e64594. doi: 10.1371/journal.pone.0064594 (PMC3654982; doi:10.1371/journal.pone.0064594)
Supplement: Table S4 — Fold expression values of 50 foxtail millet NAC genes in response to various stress and hormone treatments. (XLS) [file pone.0064594.s010.xls]

## Sheet: Sheet1
Table S4: Fold expression values of 50 foxtail millet NAC genes in response to various stress and hormone treatments.
	D_1h	SD (±)	D_24h	SD (±)	S_1h	SD (±)	S_24h	SD (±)	C_1h	SD (±)	C_24h	SD (±)	ABA_1h	SD (±)	ABA_24h	SD (±)	SA_1h	SD (±)	SA_24h	SD (±)	ET_1h	SD (±)	ET_24h	SD (±)	MeJA_1h	SD (±)	MeJA_24h	SD (±)
SiNAC070	1.52	0.22	-1.64	0.16	1.11	0.15	-1.59	0.29	1.21	0.48	1.59	0.27	-3.31	0.43	-1.83	0.24	-1.19	0.14	-1.01	0.07	-3.25	0.53	-3.95	0.43	-4.85	0.32	-7.36	0.47
SiNAC066	-1.95	0.15	-1.06	0.07	-1.53	0.27	-1.51	0.16	1.29	0.32	1.79	0.15	-1.51	0.25	-1.35	0.21	-1.06	0.05	1.16	0.15	1.24	0.28	2.55	0.25	1.32	0.12	1.25	0.13
SiNAC071	-1.58	0.18	-2.58	0.55	-1.83	0.39	-1.96	0.32	2.98	0.27	3.19	0.68	-2.92	0.48	-4.41	0.56	-1.34	0.13	-2.34	0.33	-1.46	0.25	-5.31	0.34	-1.38	0.22	-6.02	0.38
SiNAC076	2.48	0.57	2.99	0.38	2.01	0.42	2.79	0.38	1.74	0.38	1.78	0.24	1.01	0.17	-1.24	0.17	-1.46	0.24	-1.31	0.21	1.06	0.06	-1.78	0.21	1.37	0.45	1.35	0.27
SiNAC065	2.11	0.25	2.12	0.04	3.73	0.36	2.79	0.26	1.12	0.18	1.17	0.21	-4.72	0.35	-2.72	0.35	-1.11	0.13	2.13	0.13	1.89	0.23	2.44	0.22	-2.14	0.32	-2.4	0.38
SiNAC075	-3.39	0.88	7.89	0.41	-3.53	0.52	-1.47	0.14	-1.27	0.26	-1.67	0.32	-7	0.68	-1.49	0.18	1.76	0.38	1.6	0.16	1.68	0.26	-1.36	0.12	1.34	0.44	-1.15	0.29
SiNAC055	5.62	0.74	8.88	0.69	2.62	0.29	2.88	0.44	-1.9	0.42	2.3	0.44	2.88	0.54	2.9	0.24	1.71	0.15	-1.66	0.12	3.33	0.31	1.6	0.14	5.85	0.29	6.29	0.55
SiNAC062	3.58	0.41	9.18	0.98	-1.75	0.47	-1.17	0.12	1.21	0.24	1.59	0.19	-2.4	0.31	1.03	0.21	1.26	0.11	1.18	0.17	-1.74	0.19	-2.1	0.22	3.01	0.27	6.88	0.51
SiNAC063	-4.89	0.7	2.87	0.49	4.04	0.77	2.7	0.32	-1.76	0.18	-1.29	0.07	-1.27	0.09	-1.41	0.09	1.83	0.43	-1.24	0.24	1.77	0.38	1.6	0.14	3.3	0.24	1.2	0.18
SiNAC102	7.03	0.55	2.17	0.29	1.44	0.28	2.48	0.42	2.12	0.15	2.35	0.42	-3.33	0.23	-2.66	0.43	-1.61	0.35	-5.71	0.75	-4.34	0.72	-7.79	0.13	-2.07	0.25	-7.74	0.41
SiNAC033	7.73	0.79	2.11	0.11	1.39	0.08	2.55	0.38	2.3	0.16	2.1	0.25	1.78	0.35	3.15	0.35	2.06	0.41	1.09	0.04	2.34	0.3	1.07	0.09	-1.15	0.14	-1.27	0.27
SiNAC141	4.91	0.39	2.73	0.27	2.38	0.51	1.41	0.26	-1.18	0.14	-1.35	0.12	1.87	0.38	2.79	0.28	-2.66	0.29	-4.7	0.69	-1.98	0.12	-4.46	0.13	3.45	0.32	1.13	0.12
SiNAC048	1.02	0.02	4.9	0.33	1.48	0.18	1.86	0.51	-1.78	0.18	-1.92	0.32	1.95	0.32	1.21	0.12	1.86	0.38	1.59	0.28	2.89	0.15	1.6	0.14	1.89	0.23	-3.09	0.23
SiNAC089	1.46	0.16	1.42	0.39	3.1	0.38	2.46	0.24	1.77	0.49	1.89	0.23	1.11	0.1	1.39	0.1	7.68	0.81	7.88	0.82	1.93	0.19	2.89	0.29	-2.08	0.59	-1.18	0.16
SiNAC051	3.34	0.52	1.73	0.28	-1.88	0.25	1.01	0.2	2.39	0.38	2.88	0.59	2.98	0.43	3.17	0.33	2.17	0.33	2.18	0.33	-2.46	0.12	-1.27	0.12	-1.68	0.47	-1.6	0.12
SiNAC105	-2.6	0.32	5.21	0.68	-5.5	0.87	2.1	0.16	2.12	0.24	2.34	0.48	1.56	0.32	1.55	0.45	1.78	0.32	2.18	0.26	-1.79	0.13	-1.44	0.16	-1.45	0.11	-1.8	0.27
SiNAC014	2.32	0.43	1.73	0.34	3.49	0.35	3.98	0.52	2.88	0.19	3.02	0.11	1.23	0.41	2.13	0.3	2.76	0.45	3.79	0.47	2.37	0.17	3.54	0.34	1.12	0.22	1.78	0.18
SiNAC096	1.55	0.29	1.23	0.09	2.21	0.47	3.79	0.58	2.17	0.24	1.97	0.22	2.89	0.19	7.57	0.59	3.22	0.49	4.78	0.48	1.23	0.15	1.46	0.3	1.48	0.32	1.48	0.13
SiNAC103	-2.13	0.58	-3.09	0.35	-1.78	0.35	-1.89	0.1	1.89	0.31	2.01	0.32	2.56	0.38	3.49	0.58	2.48	0.22	3.41	0.32	1.33	0.13	1.11	0.24	1.49	0.11	1.49	0.29
SiNAC100	-1.17	0.11	-1.62	0.17	-1.34	0.18	-1.49	0.15	2.61	0.41	2.87	0.11	2.35	0.21	2.39	0.21	3.29	0.43	2.47	0.41	2.31	0.36	6.3	0.55	2.94	0.48	3.39	0.49
SiNAC083	-1.91	0.21	-2.89	0.55	-1.83	0.22	-1.77	0.27	2.12	0.27	2.95	0.48	-1.38	0.33	-4.38	0.43	2.97	0.57	6.94	0.5	1.39	0.12	-1.38	0.14	1.98	0.22	5.03	0.35
SiNAC079	2.54	0.42	6.98	0.87	1.97	0.12	7.01	0.69	1.82	0.41	4.21	0.22	6.78	0.22	5.94	0.43	2.23	0.25	4.47	0.65	1.4	0.29	1.36	0.19	1.48	0.23	4.2	0.56
SiNAC018	-2.17	0.35	-2.22	0.13	-2.34	0.28	-2.49	0.18	3.21	0.13	2.97	0.23	4.24	0.35	-2.29	0.31	-2.35	0.33	-3.31	0.22	1.33	0.18	1.12	0.28	-1.24	0.12	-2.23	0.22
SiNAC094	1.97	0.12	1.87	0.73	2.35	0.29	2.78	0.32	1.22	0.45	1.47	0.12	-2.29	0.19	-4.2	0.49	1.32	0.36	7.31	0.24	-1.24	0.21	-4.21	0.42	-3.15	0.26	-2.13	0.13
SiNAC086	-2.12	0.47	-3.09	0.38	4.32	0.66	4.44	0.48	-1.36	0.44	-1.59	0.26	3.45	0.42	4.13	0.31	2.14	0.12	6.38	0.66	1.26	0.23	2.23	0.13	-2.24	0.38	-2.2	0.14
SiNAC128	2.45	0.33	8.67	0.91	3.87	0.72	6.84	0.32	2.43	0.53	8.51	0.59	6.23	0.43	2.3	0.13	2.13	0.29	3.63	0.46	5.59	0.2	4.38	0.12	3.09	0.26	4.18	0.47
SiNAC024	-2.19	0.27	-1.78	0.63	2.34	0.3	3.98	0.37	1.78	0.21	2.01	0.17	2.38	0.17	3.98	0.47	-1.24	0.18	-4.31	0.45	-2.19	0.19	-3.4	0.17	3.1	0.52	2.31	0.13
SiNAC037	9.23	0.69	2.66	0.22	2.79	0.24	3.1	0.38	4.12	0.13	2.32	0.19	2.57	0.19	3.2	0.28	-1.37	0.11	-4.17	0.35	1.48	0.12	-3.13	0.22	-3.16	0.28	2.12	0.14
SiNAC027	2	0.39	1.81	0.27	2.77	0.26	3.79	0.49	2.67	0.22	2.59	0.24	-1.11	0.39	1.19	0.08	1.24	0.28	6.29	0.26	1.33	0.14	-2.12	0.24	3.12	0.23	4.12	0.27
SiNAC038	1.98	0.27	1.88	0.43	2.65	0.45	2.55	0.26	1.1	0.27	1.29	0.16	2.24	0.27	-4.39	0.44	3.11	0.26	-2.2	0.32	-1.2	0.16	-5.38	0.25	3.12	0.16	3.09	0.22
SiNAC120	1.78	0.13	2.03	0.08	3.78	0.12	3.88	0.32	1.1	0.13	1.7	0.16	-3.22	0.23	2.17	0.22	-1.51	0.08	1.48	0.07	-3.38	0.23	-1.78	0.28	4.32	0.52	3.12	0.23
SiNAC110	4.01	0.53	4.41	0.87	1.33	0.19	4.98	0.23	1.23	0.18	3.35	0.45	2.39	0.23	4.13	0.24	1.56	0.32	2.19	0.32	6.58	0.21	5.48	0.51	1.33	0.18	1.48	0.37
SiNAC118	3.45	0.58	4.11	0.52	2.87	0.39	3.12	0.28	1.99	0.27	2.04	0.22	4.13	0.38	5.11	0.53	3.13	0.14	2.13	0.14	4.24	0.34	-1.23	0.21	2.23	0.1	3.98	0.21
SiNAC043	1.55	0.41	2.18	0.53	-1.45	0.08	-1.37	0.22	1.55	0.18	1.58	0.38	-1.24	0.11	-4.12	0.32	-2.38	0.36	-1.98	0.26	2.25	0.23	3.27	0.42	4.93	0.15	1.3	0.18
SiNAC052	1.14	0.43	1.54	0.07	1.45	0.16	1.59	0.09	1.23	0.19	1.52	0.31	-4.12	0.48	-3.12	0.55	2.39	0.23	-3.24	0.2	2.41	0.12	2.35	0.33	-1.56	0.27	-2.32	0.21
SiNAC045	-1.92	0.24	-1.56	0.21	-1.45	0.21	-1.67	0.12	1.89	0.15	-1.85	0.47	3.35	0.29	6.19	0.26	1.35	0.21	2.23	0.18	6.34	0.56	2.37	0.43	3.23	0.69	2.24	0.17
SiNAC093	-1.82	0.27	-1.58	0.68	2.13	0.14	2.92	0.19	1.98	0.21	2.11	0.25	3.13	0.24	3.35	0.23	3.13	0.32	-2.14	0.34	1.23	0.16	1.23	0.16	1.32	0.18	5.33	0.42
SiNAC078	2.5	0.33	6.4	0.41	1.7	0.25	8.97	0.49	-1.9	0.48	-2.06	0.19	-1.41	0.33	1.19	0.09	-1.08	0.03	2.19	0.07	3.2	0.22	7.6	0.72	2.3	0.32	1.8	0.19
SiNAC136	1.14	0.11	1.1	0.27	-1.45	0.22	-2.45	0.48	2.13	0.21	2.78	0.27	2.48	0.19	4.29	0.55	1.56	0.52	2.19	0.25	6.58	0.49	5.48	0.42	1.33	0.14	1.48	0.22
SiNAC117	1.18	0.17	1.41	0.62	4.13	0.62	5.42	0.46	1.67	0.37	1.61	0.12	1.57	0.19	2.2	0.18	-2.37	0.51	-3.17	0.41	1.89	0.24	-3.1	0.14	-3.16	0.27	2.09	0.23
SiNAC003	1.74	0.32	2.98	0.79	1.93	0.53	1.3	0.11	1.76	0.22	2.01	0.25	1.73	0.22	3.97	0.36	2.64	0.36	3.79	0.46	2.97	0.37	3.08	0.14	1.99	0.23	1.68	0.41
SiNAC143	2.71	0.23	2.51	0.45	3.91	0.27	1.79	0.27	8.12	0.59	4.17	0.52	1.23	0.21	1.22	0.26	1.04	0.2	1.08	0.12	1.43	0.23	1.61	0.13	1.41	0.31	1.51	0.16
SiNAC125	1.15	0.37	1.21	0.56	1.39	0.09	1.18	0.32	1.17	0.17	1.12	0.08	1.6	0.32	3.2	0.34	2.97	0.39	2.86	0.43	-2.16	0.29	-1.87	0.38	-1.88	0.28	-1.86	0.13
SiNAC108	1.15	0.21	1.23	0.33	2.81	0.61	3.19	0.43	2.67	0.18	1.86	0.38	-1.4	0.22	1.6	0.31	2.98	0.25	2.18	0.21	1.79	0.14	2.1	0.4	4.01	0.68	7.88	0.49
SiNAC073	3.13	0.68	3.76	0.59	3.49	0.23	3.91	0.47	2.38	0.27	3.28	0.38	-1.8	0.66	-3.3	0.45	-1.9	0.17	1.11	0.27	1.23	0.12	2.85	0.17	2.2	0.34	2.52	0.13
SiNAC064	2.26	0.41	3.2	0.63	-1.93	0.12	-1.19	0.51	1.39	0.18	1.59	0.26	2.04	0.42	-2.19	0.35	3.71	0.24	-2	0.19	-1.2	0.16	-5.65	0.12	3.21	0.19	3.88	0.29
SiNAC047	1.15	0.27	1.89	0.69	1.32	0.26	1.18	0.18	-1.18	0.13	-1.79	0.11	2.78	0.28	5.15	0.27	3.06	0.27	1.89	0.25	3.34	0.23	1.52	0.27	1.77	0.35	1.27	0.19
SiNAC088	1.19	0.22	1.18	0.19	2.13	0.17	2.27	0.41	2.21	0.29	2.14	0.14	2.87	0.26	3.79	0.57	4.45	0.64	4.13	0.56	-1.98	0.13	-4.46	0.51	1.09	0.17	4.79	0.56
SiNAC101	-1.39	0.29	-1.99	0.36	-1.86	0.26	-1.17	0.18	1.31	0.09	-1.26	0.05	3.39	0.35	4.86	0.43	1.76	0.22	4.19	0.14	6.56	0.17	5.15	0.61	-2.66	0.21	-4.7	0.12
SiNAC019	2.44	0.42	3.88	0.72	1.19	0.13	1.24	0.27	2.5	0.36	3.13	0.62	2.79	0.41	4.35	0.44	3.79	0.56	1.24	0.34	2.27	0.27	1.9	0.16	3.72	0.26	4.78	0.43
